# Supplementary material for: Phenotypic and molecular marker analysis uncovers the genetic diversity of the grass Stenotaphrum secundatum
Source: BMC Genet. 2020 Aug 12;21:86. doi: 10.1186/s12863-020-00892-w (PMC7425169; doi:10.1186/s12863-020-00892-w)
Supplement: Supplementary file 1 — Additional file 1: Table S1. Phenotypic characteristics of S. secundatum (n = 49). Table S2. Summary of RAD-seq. Table S3. Statistics for raw data (RAD-seq) from the 49 S. secundatum accessions (cultivar). Table S4. Detailed information on polymorphism revealed by 28 SRAP primer pairs. Table S5. Genetic diversity parameters (h and I) of 46 S. secundatum accessions based on SRAP markers. Table S6. Genetic similarity coefficients between 46 S. secundatum accessions based on SRAP data. Table S7. Primer sequences and amplification results of ISSR analysis. Table S8. Genetic diversity parameters (h and I) of 46 S. secundatum accessions based on ISSR markers. Table S9. Genetic similarity coefficients between 46 S. secundatum accessions based on ISSR data. Table S10. Origins of the 49 S. secundatum accessions examined in this study. Table S11. Primer sequences used for SRAP analysis of S. secundatum. Table S12. Primer sequences used for ISSR analysis of S. secundatum. [file 12863_2020_892_MOESM1_ESM.zip]

Archive with 2 entries (2 files):
- Table S1-5-Table S7-8Table S1-5-Table S10-12-20200718.pdf
- Table S6.9-20200718.xlsx
