# Supplementary material for: Phenotypic and molecular marker analysis uncovers the genetic diversity of the grass Stenotaphrum secundatum
Source: BMC Genet. 2020 Aug 12;21:86. doi: 10.1186/s12863-020-00892-w (PMC7425169; doi:10.1186/s12863-020-00892-w)
Supplement: Supplementary file 1 — Additional file 1: Table S1. Phenotypic characteristics of S. secundatum (n = 49). Table S2. Summary of RAD-seq. Table S3. Statistics for raw data (RAD-seq) from the 49 S. secundatum accessions (cultivar). Table S4. Detailed information on polymorphism revealed by 28 SRAP primer pairs. Table S5. Genetic diversity parameters (h and I) of 46 S. secundatum accessions based on SRAP markers. Table S6. Genetic similarity coefficients between 46 S. secundatum accessions based on SRAP data. Table S7. Primer sequences and amplification results of ISSR analysis. Table S8. Genetic diversity parameters (h and I) of 46 S. secundatum accessions based on ISSR markers. Table S9. Genetic similarity coefficients between 46 S. secundatum accessions based on ISSR data. Table S10. Origins of the 49 S. secundatum accessions examined in this study. Table S11. Primer sequences used for SRAP analysis of S. secundatum. Table S12. Primer sequences used for ISSR analysis of S. secundatum. [file 12863_2020_892_MOESM1_ESM.zip › Table S6.9-20200718.xlsx]

## Sheet: Table S9
Table S9. Genetic similarity coefficients between 46 S. secundatum accessions based on ISSR data.
Sample	S02	S03	S04	S05	S06	S07	S08	S09	S11	S12	S13	S14	S15	S18	S19	S20	S21	S22	S23	S24	S25	S26	S27	S28	S29	S30	S31	S35	S36	S37	S38	S39	S40	S41	S42	S43	S44	S46	S47	S48	S49	S50	S51	S52	S53	S54
S02	1
S03	0.79	1
S04	0.68	0.74	1
S05	0.67	0.73	0.7	1
S06	0.65	0.68	0.66	0.68	1
S07	0.67	0.66	0.64	0.66	0.77	1
S08	0.65	0.68	0.65	0.7	0.67	0.65	1
S09	0.66	0.66	0.65	0.65	0.72	0.76	0.62	1
S11	0.65	0.65	0.61	0.66	0.72	0.69	0.63	0.67	1
S12	0.64	0.71	0.74	0.71	0.68	0.63	0.65	0.65	0.66	1
S13	0.68	0.74	0.74	0.69	0.67	0.65	0.69	0.63	0.66	0.66	1
S14	0.64	0.7	0.71	0.69	0.65	0.64	0.75	0.62	0.66	0.74	0.76	1
S15	0.62	0.6	0.58	0.57	0.57	0.55	0.55	0.54	0.58	0.57	0.58	0.55	1
S18	0.6	0.62	0.63	0.62	0.63	0.6	0.63	0.58	0.57	0.61	0.64	0.61	0.66	1
S19	0.55	0.55	0.56	0.55	0.61	0.61	0.54	0.59	0.55	0.56	0.58	0.55	0.65	0.7	1
S20	0.56	0.59	0.6	0.63	0.63	0.54	0.65	0.55	0.62	0.65	0.61	0.67	0.67	0.68	0.61	1
S21	0.57	0.61	0.61	0.63	0.65	0.54	0.61	0.57	0.59	0.63	0.64	0.67	0.66	0.69	0.62	0.8	1
S22	0.61	0.63	0.58	0.62	0.57	0.57	0.62	0.57	0.59	0.58	0.62	0.62	0.64	0.73	0.6	0.65	0.69	1
S23	0.57	0.62	0.62	0.6	0.6	0.57	0.61	0.58	0.61	0.64	0.63	0.63	0.65	0.7	0.58	0.7	0.72	0.76	1
S24	0.61	0.62	0.63	0.61	0.62	0.59	0.59	0.6	0.57	0.62	0.63	0.61	0.62	0.6	0.61	0.63	0.65	0.64	0.68	1
S25	0.57	0.64	0.61	0.62	0.62	0.61	0.68	0.58	0.62	0.63	0.64	0.7	0.64	0.66	0.6	0.75	0.71	0.68	0.73	0.7	1
S26	0.6	0.63	0.6	0.6	0.61	0.58	0.62	0.58	0.6	0.56	0.61	0.63	0.66	0.67	0.63	0.66	0.65	0.7	0.7	0.65	0.76	1
S27	0.61	0.61	0.59	0.57	0.58	0.59	0.6	0.59	0.58	0.56	0.6	0.61	0.72	0.67	0.63	0.65	0.63	0.67	0.66	0.64	0.71	0.79	1
S28	0.62	0.65	0.6	0.61	0.62	0.59	0.62	0.58	0.59	0.58	0.63	0.62	0.63	0.64	0.6	0.63	0.67	0.64	0.64	0.74	0.71	0.7	0.7	1
S29	0.53	0.57	0.55	0.54	0.6	0.52	0.53	0.51	0.57	0.53	0.58	0.53	0.56	0.57	0.57	0.59	0.6	0.57	0.59	0.58	0.59	0.57	0.55	0.57	1
S30	0.56	0.61	0.57	0.6	0.64	0.56	0.61	0.58	0.61	0.6	0.59	0.61	0.58	0.63	0.59	0.67	0.68	0.59	0.63	0.59	0.66	0.62	0.59	0.6	0.78	1
S31	0.55	0.59	0.56	0.57	0.6	0.54	0.6	0.55	0.6	0.58	0.62	0.62	0.56	0.59	0.56	0.62	0.63	0.6	0.63	0.58	0.66	0.63	0.58	0.57	0.72	0.82	1
S35	0.54	0.57	0.5	0.54	0.56	0.55	0.54	0.55	0.58	0.54	0.56	0.57	0.55	0.55	0.6	0.57	0.58	0.58	0.57	0.56	0.62	0.57	0.56	0.58	0.65	0.63	0.71	1
S36	0.55	0.57	0.51	0.54	0.57	0.57	0.57	0.55	0.59	0.54	0.56	0.57	0.56	0.57	0.59	0.57	0.57	0.58	0.57	0.55	0.62	0.6	0.58	0.58	0.63	0.67	0.71	0.82	1
S37	0.59	0.6	0.53	0.58	0.58	0.53	0.59	0.54	0.62	0.59	0.57	0.61	0.59	0.56	0.52	0.63	0.63	0.57	0.61	0.6	0.64	0.59	0.57	0.6	0.65	0.68	0.69	0.68	0.68	1
S38	0.58	0.63	0.61	0.66	0.65	0.58	0.68	0.55	0.63	0.65	0.62	0.75	0.63	0.64	0.59	0.81	0.75	0.59	0.64	0.63	0.73	0.63	0.6	0.65	0.6	0.68	0.63	0.6	0.62	0.69	1
S39	0.58	0.59	0.56	0.61	0.62	0.55	0.6	0.54	0.59	0.6	0.6	0.61	0.6	0.61	0.57	0.63	0.62	0.59	0.62	0.59	0.64	0.63	0.61	0.59	0.65	0.68	0.69	0.67	0.69	0.73	0.64	1
S40	0.57	0.57	0.55	0.59	0.6	0.55	0.6	0.57	0.6	0.58	0.6	0.59	0.58	0.59	0.58	0.63	0.64	0.59	0.6	0.6	0.62	0.63	0.59	0.6	0.66	0.66	0.69	0.69	0.69	0.68	0.62	0.77	1
S41	0.57	0.59	0.55	0.56	0.6	0.56	0.59	0.56	0.61	0.58	0.6	0.63	0.54	0.59	0.57	0.65	0.67	0.59	0.61	0.57	0.64	0.63	0.59	0.63	0.64	0.68	0.69	0.69	0.72	0.7	0.68	0.7	0.8	1
S42	0.56	0.57	0.52	0.56	0.6	0.57	0.55	0.58	0.6	0.54	0.57	0.58	0.57	0.58	0.58	0.61	0.61	0.56	0.57	0.56	0.59	0.61	0.61	0.59	0.65	0.64	0.66	0.7	0.68	0.63	0.6	0.71	0.81	0.79	1
S43	0.58	0.6	0.59	0.61	0.61	0.6	0.67	0.6	0.61	0.62	0.6	0.69	0.59	0.6	0.58	0.71	0.65	0.58	0.62	0.58	0.69	0.6	0.61	0.61	0.55	0.65	0.63	0.58	0.61	0.62	0.74	0.61	0.6	0.64	0.56	1
S44	0.57	0.57	0.57	0.61	0.61	0.61	0.58	0.6	0.59	0.58	0.58	0.6	0.6	0.59	0.58	0.61	0.6	0.59	0.58	0.55	0.59	0.57	0.59	0.61	0.53	0.59	0.56	0.57	0.6	0.58	0.64	0.61	0.62	0.62	0.61	0.72	1
S46	0.59	0.58	0.61	0.59	0.6	0.59	0.56	0.58	0.56	0.55	0.58	0.61	0.56	0.57	0.57	0.57	0.54	0.57	0.57	0.58	0.59	0.59	0.6	0.56	0.56	0.59	0.56	0.57	0.56	0.55	0.59	0.58	0.57	0.56	0.57	0.65	0.69	1
S47	0.61	0.61	0.61	0.61	0.65	0.61	0.63	0.6	0.59	0.61	0.62	0.64	0.6	0.62	0.58	0.66	0.63	0.57	0.61	0.61	0.66	0.59	0.62	0.6	0.59	0.65	0.61	0.58	0.63	0.59	0.7	0.64	0.6	0.63	0.6	0.75	0.68	0.74	1
S48	0.63	0.62	0.62	0.61	0.61	0.59	0.61	0.59	0.58	0.58	0.61	0.61	0.59	0.61	0.56	0.6	0.6	0.59	0.58	0.59	0.6	0.59	0.61	0.6	0.57	0.64	0.61	0.58	0.6	0.6	0.65	0.61	0.59	0.59	0.57	0.7	0.69	0.74	0.76	1
S49	0.61	0.61	0.62	0.63	0.61	0.57	0.6	0.57	0.56	0.6	0.59	0.61	0.58	0.62	0.57	0.61	0.62	0.62	0.58	0.57	0.59	0.59	0.6	0.58	0.54	0.6	0.58	0.55	0.57	0.56	0.64	0.6	0.59	0.58	0.56	0.67	0.68	0.73	0.72	0.81	1
S50	0.55	0.56	0.62	0.59	0.61	0.58	0.56	0.58	0.56	0.57	0.57	0.57	0.56	0.59	0.58	0.6	0.58	0.54	0.57	0.61	0.59	0.57	0.6	0.56	0.59	0.62	0.6	0.55	0.57	0.57	0.63	0.62	0.59	0.61	0.58	0.64	0.65	0.72	0.69	0.77	0.8	1
S51	0.59	0.59	0.6	0.57	0.63	0.6	0.62	0.6	0.57	0.59	0.58	0.62	0.58	0.61	0.59	0.63	0.59	0.58	0.59	0.62	0.62	0.58	0.59	0.58	0.61	0.65	0.63	0.6	0.61	0.59	0.67	0.62	0.61	0.63	0.58	0.7	0.66	0.69	0.78	0.76	0.74	0.77	1
S52	0.59	0.58	0.6	0.59	0.59	0.58	0.59	0.57	0.55	0.57	0.57	0.61	0.57	0.59	0.58	0.62	0.59	0.56	0.57	0.57	0.6	0.56	0.58	0.57	0.57	0.63	0.6	0.58	0.58	0.58	0.63	0.63	0.6	0.59	0.58	0.66	0.65	0.74	0.74	0.77	0.8	0.82	0.79	1
S53	0.61	0.6	0.62	0.6	0.64	0.57	0.61	0.57	0.57	0.61	0.6	0.62	0.58	0.6	0.57	0.62	0.59	0.56	0.58	0.58	0.58	0.56	0.59	0.57	0.57	0.62	0.61	0.56	0.57	0.58	0.64	0.63	0.58	0.59	0.56	0.67	0.65	0.73	0.74	0.78	0.79	0.83	0.78	0.84	1
S54	0.6	0.58	0.61	0.59	0.57	0.59	0.6	0.56	0.57	0.58	0.59	0.64	0.57	0.61	0.56	0.61	0.62	0.59	0.61	0.58	0.61	0.6	0.58	0.58	0.55	0.62	0.6	0.57	0.62	0.59	0.64	0.61	0.6	0.62	0.59	0.7	0.65	0.74	0.76	0.77	0.76	0.75	0.73	0.78	0.81	1

## Sheet: Table S6
Table S6. Genetic similarity coefficients between 46 S. secundatum accessions based on SRAP data.
Sample	S02	S03	S04	S05	S06	S07	S08	S09	S11	S12	S13	S14	S15	S18	S19	S20	S21	S22	S23	S24	S25	S26	S27	S28	S29	S30	S31	S35	S36	S37	S38	S39	S40	S41	S42	S43	S44	S46	S47	S48	S49	S50	S51	S52	S53	S54
S02	1
S03	0.71	1
S04	0.65	0.8	1
S05	0.6	0.7	0.7	1
S06	0.62	0.66	0.67	0.66	1
S07	0.63	0.6	0.66	0.62	0.73	1
S08	0.62	0.65	0.66	0.71	0.69	0.67	1
S09	0.6	0.48	0.45	0.5	0.47	0.58	0.52	1
S11	0.68	0.6	0.61	0.62	0.67	0.7	0.71	0.58	1
S12	0.57	0.54	0.6	0.63	0.63	0.6	0.62	0.59	0.66	1
S13	0.58	0.69	0.71	0.7	0.62	0.6	0.67	0.52	0.66	0.67	1
S14	0.54	0.64	0.69	0.64	0.56	0.6	0.6	0.56	0.6	0.71	0.82	1
S15	0.67	0.67	0.67	0.6	0.7	0.61	0.63	0.39	0.63	0.53	0.64	0.59	1
S18	0.56	0.59	0.64	0.65	0.58	0.62	0.59	0.58	0.59	0.64	0.67	0.72	0.59	1
S19	0.6	0.54	0.52	0.58	0.57	0.58	0.59	0.63	0.62	0.6	0.57	0.58	0.53	0.6	1
S20	0.58	0.64	0.68	0.65	0.62	0.55	0.58	0.53	0.56	0.64	0.73	0.73	0.58	0.71	0.63	1
S21	0.57	0.65	0.7	0.63	0.58	0.56	0.58	0.48	0.56	0.6	0.73	0.73	0.63	0.69	0.56	0.77	1
S22	0.52	0.59	0.64	0.58	0.55	0.52	0.6	0.38	0.53	0.56	0.6	0.6	0.59	0.54	0.53	0.63	0.67	1
S23	0.56	0.7	0.72	0.67	0.62	0.56	0.59	0.4	0.56	0.54	0.62	0.66	0.64	0.64	0.5	0.7	0.73	0.77	1
S24	0.58	0.61	0.6	0.63	0.61	0.58	0.64	0.52	0.64	0.61	0.63	0.57	0.59	0.61	0.52	0.58	0.55	0.51	0.58	1
S25	0.57	0.67	0.66	0.69	0.68	0.59	0.68	0.38	0.6	0.53	0.67	0.6	0.67	0.6	0.5	0.58	0.64	0.63	0.71	0.62	1
S26	0.55	0.61	0.61	0.64	0.66	0.58	0.68	0.36	0.63	0.49	0.64	0.57	0.68	0.57	0.46	0.56	0.61	0.64	0.63	0.59	0.81	1
S27	0.62	0.68	0.63	0.62	0.62	0.57	0.65	0.47	0.65	0.53	0.64	0.6	0.69	0.56	0.55	0.61	0.59	0.62	0.66	0.58	0.73	0.77	1
S28	0.6	0.66	0.64	0.61	0.63	0.54	0.63	0.42	0.59	0.55	0.6	0.56	0.67	0.56	0.52	0.64	0.61	0.65	0.7	0.68	0.67	0.68	0.7	1
S29	0.62	0.67	0.64	0.66	0.64	0.57	0.72	0.5	0.66	0.56	0.64	0.54	0.6	0.56	0.55	0.57	0.56	0.57	0.6	0.7	0.68	0.62	0.63	0.77	1
S30	0.57	0.63	0.58	0.64	0.62	0.53	0.58	0.48	0.57	0.62	0.58	0.57	0.59	0.59	0.55	0.67	0.58	0.53	0.63	0.65	0.66	0.63	0.67	0.62	0.63	1
S31	0.51	0.64	0.57	0.67	0.58	0.53	0.65	0.4	0.58	0.62	0.6	0.57	0.6	0.55	0.56	0.61	0.61	0.66	0.62	0.62	0.63	0.67	0.67	0.65	0.64	0.7	1
S35	0.63	0.65	0.62	0.62	0.68	0.66	0.67	0.46	0.66	0.51	0.63	0.58	0.7	0.54	0.6	0.58	0.61	0.62	0.64	0.6	0.65	0.64	0.61	0.63	0.63	0.53	0.57	1
S36	0.58	0.56	0.53	0.56	0.64	0.6	0.59	0.57	0.65	0.54	0.59	0.56	0.58	0.52	0.65	0.6	0.52	0.55	0.53	0.6	0.54	0.58	0.57	0.56	0.55	0.56	0.55	0.74	1
S37	0.62	0.68	0.64	0.68	0.66	0.62	0.68	0.43	0.61	0.5	0.63	0.59	0.66	0.63	0.53	0.57	0.56	0.56	0.64	0.62	0.62	0.62	0.69	0.69	0.69	0.6	0.59	0.74	0.61	1
S38	0.52	0.63	0.7	0.61	0.55	0.58	0.62	0.44	0.55	0.63	0.69	0.69	0.63	0.66	0.49	0.64	0.72	0.62	0.64	0.58	0.6	0.64	0.59	0.58	0.57	0.56	0.67	0.6	0.51	0.66	1
S39	0.55	0.64	0.54	0.56	0.58	0.5	0.59	0.64	0.58	0.53	0.57	0.56	0.54	0.57	0.61	0.61	0.57	0.54	0.56	0.52	0.55	0.51	0.57	0.55	0.59	0.59	0.57	0.58	0.56	0.58	0.6	1
S40	0.55	0.65	0.62	0.6	0.6	0.55	0.6	0.4	0.63	0.48	0.63	0.54	0.68	0.54	0.51	0.56	0.61	0.58	0.63	0.58	0.64	0.65	0.66	0.66	0.62	0.56	0.62	0.77	0.59	0.7	0.64	0.6	1
S41	0.56	0.62	0.51	0.58	0.51	0.51	0.59	0.57	0.63	0.5	0.53	0.49	0.58	0.51	0.63	0.51	0.55	0.55	0.51	0.58	0.53	0.51	0.57	0.57	0.62	0.57	0.61	0.62	0.6	0.58	0.54	0.67	0.67	1
S42	0.58	0.67	0.6	0.62	0.6	0.56	0.63	0.49	0.6	0.47	0.57	0.49	0.61	0.51	0.6	0.56	0.53	0.59	0.58	0.61	0.61	0.6	0.63	0.68	0.71	0.6	0.66	0.69	0.62	0.61	0.54	0.63	0.74	0.73	1
S43	0.61	0.68	0.65	0.6	0.63	0.58	0.61	0.4	0.6	0.49	0.59	0.51	0.7	0.52	0.5	0.57	0.6	0.57	0.64	0.61	0.64	0.63	0.68	0.67	0.64	0.6	0.63	0.73	0.6	0.68	0.62	0.61	0.84	0.62	0.76	1
S44	0.56	0.5	0.42	0.53	0.49	0.52	0.52	0.77	0.56	0.56	0.47	0.5	0.38	0.51	0.63	0.52	0.44	0.43	0.37	0.52	0.45	0.42	0.47	0.44	0.54	0.48	0.45	0.5	0.58	0.47	0.41	0.63	0.45	0.63	0.53	0.44	1
S46	0.58	0.72	0.73	0.68	0.61	0.55	0.65	0.42	0.6	0.6	0.7	0.67	0.66	0.63	0.51	0.66	0.69	0.63	0.66	0.62	0.64	0.62	0.61	0.64	0.62	0.59	0.66	0.62	0.52	0.62	0.72	0.58	0.65	0.56	0.63	0.66	0.46	1
S47	0.59	0.68	0.69	0.67	0.64	0.55	0.65	0.46	0.63	0.54	0.63	0.58	0.66	0.59	0.57	0.64	0.64	0.59	0.66	0.65	0.64	0.63	0.64	0.63	0.66	0.64	0.65	0.66	0.56	0.63	0.64	0.65	0.66	0.62	0.69	0.7	0.53	0.78	1
S48	0.61	0.67	0.7	0.63	0.61	0.62	0.6	0.54	0.61	0.57	0.69	0.67	0.65	0.69	0.56	0.69	0.67	0.54	0.64	0.62	0.58	0.56	0.6	0.59	0.58	0.61	0.57	0.63	0.56	0.63	0.67	0.61	0.62	0.5	0.61	0.63	0.49	0.71	0.73	1
S49	0.61	0.6	0.56	0.64	0.62	0.6	0.65	0.58	0.65	0.55	0.59	0.55	0.54	0.57	0.59	0.56	0.53	0.54	0.54	0.59	0.63	0.61	0.63	0.56	0.63	0.56	0.59	0.6	0.6	0.61	0.52	0.6	0.54	0.61	0.56	0.57	0.62	0.59	0.62	0.56	1
S50	0.58	0.61	0.63	0.64	0.66	0.59	0.63	0.51	0.63	0.55	0.63	0.61	0.58	0.56	0.49	0.62	0.61	0.59	0.63	0.55	0.7	0.67	0.63	0.6	0.61	0.56	0.58	0.65	0.62	0.59	0.56	0.56	0.6	0.51	0.6	0.63	0.49	0.64	0.65	0.59	0.79	1
S51	0.52	0.6	0.62	0.65	0.59	0.58	0.63	0.45	0.55	0.6	0.59	0.56	0.54	0.59	0.49	0.59	0.59	0.64	0.6	0.52	0.64	0.59	0.54	0.57	0.59	0.52	0.63	0.59	0.51	0.56	0.6	0.56	0.52	0.48	0.56	0.54	0.46	0.64	0.6	0.54	0.68	0.79	1
S52	0.57	0.59	0.6	0.6	0.6	0.56	0.62	0.5	0.61	0.53	0.6	0.56	0.57	0.54	0.51	0.55	0.56	0.58	0.58	0.53	0.65	0.62	0.59	0.62	0.64	0.53	0.55	0.6	0.55	0.58	0.53	0.59	0.61	0.56	0.59	0.61	0.52	0.62	0.64	0.55	0.7	0.77	0.74	1
S53	0.59	0.63	0.67	0.6	0.62	0.59	0.63	0.4	0.6	0.52	0.65	0.6	0.64	0.56	0.51	0.66	0.64	0.67	0.69	0.52	0.66	0.67	0.63	0.66	0.6	0.58	0.61	0.63	0.56	0.62	0.6	0.58	0.67	0.53	0.62	0.67	0.38	0.67	0.64	0.63	0.65	0.78	0.74	0.75	1
S54	0.56	0.58	0.55	0.59	0.6	0.58	0.6	0.56	0.61	0.51	0.53	0.51	0.52	0.55	0.64	0.58	0.55	0.51	0.53	0.5	0.59	0.58	0.57	0.51	0.56	0.57	0.58	0.58	0.63	0.54	0.51	0.65	0.54	0.58	0.58	0.56	0.6	0.53	0.59	0.59	0.69	0.67	0.66	0.63	0.64	1
